# Supplementary material for: Astodrimer Sodium Nasal Spray versus Placebo in Non-Hospitalised Patients with COVID-19: A Randomised, Double-Blinded, Placebo-Controlled Trial
Source: Pharmaceutics. 2024 Sep 6;16(9):1173. doi: 10.3390/pharmaceutics16091173 (PMC11435287; doi:10.3390/pharmaceutics16091173)
Supplement: Supplementary file 1 [file pharmaceutics-16-01173-s001.zip]

Archive with 1 entries (1 files):
- pharmaceutics-3185477-supplementary.pdf
